# Supplementary material for: Investigating the Feasibility of Predicting KRAS Status, Tumor Staging, and Extramural Venous Invasion in Colorectal Cancer Using Inter-Platform Magnetic Resonance Imaging Radiomic Features
Source: Diagnostics (Basel). 2023 Nov 27;13(23):3541. doi: 10.3390/diagnostics13233541 (PMC10706390; doi:10.3390/diagnostics13233541)
Supplement: Supplementary file 1 [file diagnostics-13-03541-s001.zip]

Archive with 1 entries (1 files):
- diagnostics-2630260-supplementary.pdf
